# Supplementary material for: Study of the Metabolite Changes in Ganoderma lucidum under Pineapple Leaf Residue Stress via LC-MS/MS Coupled with a Non-Targeted Metabolomics Approach
Source: Metabolites. 2023 Mar 28;13(4):487. doi: 10.3390/metabo13040487 (PMC10144527; doi:10.3390/metabo13040487)
Supplement: Supplementary file 1 [file metabolites-13-00487-s001.zip]

Archive with 1 entries (1 files):
- metabolites-2213186-supplementary.pdf
